# Supplementary material for: Single‐cell multi‐omics deciphers hepatocyte dedifferentiation and illuminates maintenance strategies
Source: Cell Prolif. 2025 Jan 14;58(3):e13772. doi: 10.1111/cpr.13772 (PMC11882756; doi:10.1111/cpr.13772)
Supplement: Supplementary file 2 — Table S1. The counts and proportion of cells sampled on different days within each cell cluster. [file CPR-58-e13772-s002.xls]

## Sheet: Supplementary table S1-celltype
supplement table S1: the counts and proportion of cells sampled on different days within each cell cluster.
cellTypes	days	ratio	counts
cluster 1	D0	0.957981	3853
cluster 10	D0	0.909408	261
cluster 11	D0	0.0490633	55
cluster 12	D0	0.0425532	72
cluster 13	D0	0	0
cluster 14	D0	0.185984	138
cluster 15	D0	0.0801468	262
cluster 16	D0	0.00736498	9
cluster 17	D0	0.00195503	2
cluster 18	D0	0.0128068	12
cluster 19	D0	0.132428	78
cluster 2	D0	0.956948	2734
cluster 20	D0	0.00173913	1
cluster 21	D0	0	0
cluster 22	D0	0.000956023	1
cluster 23	D0	0	0
cluster 24	D0	0	0
cluster 25	D0	0	0
cluster 26	D0	0.013876	15
cluster 27	D0	0	0
cluster 28	D0	0	0
cluster 29	D0	0	0
cluster 3	D0	0.841764	649
cluster 30	D0	0.00265252	3
cluster 4	D0	0.705882	276
cluster 5	D0	0.918958	635
cluster 6	D0	0.942459	1081
cluster 7	D0	0.526676	770
cluster 8	D0	0.933159	712
cluster 9	D0	0.942105	358
cluster 1	D1	0.0191447	77
cluster 10	D1	0.0592334	17
cluster 11	D1	0.222123	249
cluster 12	D1	0.880024	1489
cluster 13	D1	0.960981	862
cluster 14	D1	0.373315	277
cluster 15	D1	0.483634	1581
cluster 16	D1	0.590016	721
cluster 17	D1	0.0136852	14
cluster 18	D1	0.337247	316
cluster 19	D1	0.471986	278
cluster 2	D1	0.0171509	49
cluster 20	D1	0.0191304	11
cluster 21	D1	0.00400291	11
cluster 22	D1	0.0133843	14
cluster 23	D1	0.00321987	7
cluster 24	D1	0.00342231	5
cluster 25	D1	0.00159744	1
cluster 26	D1	0.0869565	94
cluster 27	D1	0.0863787	26
cluster 28	D1	0.00581395	1
cluster 29	D1	0.00639053	27
cluster 3	D1	0.0843061	65
cluster 30	D1	0.00530504	6
cluster 4	D1	0.0895141	35
cluster 5	D1	0.0376266	26
cluster 6	D1	0.0305144	35
cluster 7	D1	0.0964432	141
cluster 8	D1	0.051114	39
cluster 9	D1	0.0473684	18
cluster 1	D3	0.00671308	27
cluster 10	D3	0.0243902	7
cluster 11	D3	0.231936	260
cluster 12	D3	0.0425532	72
cluster 13	D3	0.0234114	21
cluster 14	D3	0.266846	198
cluster 15	D3	0.172224	563
cluster 16	D3	0.191489	234
cluster 17	D3	0.0606061	62
cluster 18	D3	0.640342	600
cluster 19	D3	0.310696	183
cluster 2	D3	0.00700035	20
cluster 20	D3	0.0226087	13
cluster 21	D3	0.951237	2614
cluster 22	D3	0.975143	1020
cluster 23	D3	0.0151794	33
cluster 24	D3	0.123203	180
cluster 25	D3	0.107029	67
cluster 26	D3	0.479186	518
cluster 27	D3	0.654485	197
cluster 28	D3	0.232558	40
cluster 29	D3	0.0863905	365
cluster 3	D3	0.0207523	16
cluster 30	D3	0.00884173	10
cluster 4	D3	0.158568	62
cluster 5	D3	0.015919	11
cluster 6	D3	0.00348736	4
cluster 7	D3	0.0909713	133
cluster 8	D3	0.00524246	4
cluster 9	D3	0.00263158	1
cluster 1	D5	0.0106912	43
cluster 10	D5	0.00348432	1
cluster 11	D5	0.265834	298
cluster 12	D5	0.0260047	44
cluster 13	D5	0.0100334	9
cluster 14	D5	0.107817	80
cluster 15	D5	0.17926	586
cluster 16	D5	0.0212766	26
cluster 17	D5	0.0058651	6
cluster 18	D5	0.00640342	6
cluster 19	D5	0.0441426	26
cluster 2	D5	0.0136507	39
cluster 20	D5	0.0226087	13
cluster 21	D5	0.036754	101
cluster 22	D5	0.00669216	7
cluster 23	D5	0.0317387	69
cluster 24	D5	0.190281	278
cluster 25	D5	0.859425	538
cluster 26	D5	0.331175	358
cluster 27	D5	0.222591	67
cluster 28	D5	0.662791	114
cluster 29	D5	0.885207	3740
cluster 3	D5	0.0168612	13
cluster 30	D5	0.973475	1101
cluster 4	D5	0.028133	11
cluster 5	D5	0.0173661	12
cluster 6	D5	0.0200523	23
cluster 7	D5	0.0417237	61
cluster 8	D5	0.00524246	4
cluster 9	D5	0.00526316	2
cluster 1	D7	0.00546992	22
cluster 10	D7	0.00348432	1
cluster 11	D7	0.231044	259
cluster 12	D7	0.00886525	15
cluster 13	D7	0.00557414	5
cluster 14	D7	0.0660377	49
cluster 15	D7	0.0847354	277
cluster 16	D7	0.189853	232
cluster 17	D7	0.917889	939
cluster 18	D7	0.00320171	3
cluster 19	D7	0.040747	24
cluster 2	D7	0.00525026	15
cluster 20	D7	0.933913	537
cluster 21	D7	0.00800582	22
cluster 22	D7	0.00382409	4
cluster 23	D7	0.949862	2065
cluster 24	D7	0.683094	998
cluster 25	D7	0.0319489	20
cluster 26	D7	0.0888067	96
cluster 27	D7	0.0365449	11
cluster 28	D7	0.0988372	17
cluster 29	D7	0.0220118	93
cluster 3	D7	0.0363165	28
cluster 30	D7	0.00972591	11
cluster 4	D7	0.0179028	7
cluster 5	D7	0.0101302	7
cluster 6	D7	0.00348736	4
cluster 7	D7	0.244186	357
cluster 8	D7	0.00524246	4
cluster 9	D7	0.00263158	1
