# Supplementary material for: Single‐cell multi‐omics deciphers hepatocyte dedifferentiation and illuminates maintenance strategies
Source: Cell Prolif. 2025 Jan 14;58(3):e13772. doi: 10.1111/cpr.13772 (PMC11882756; doi:10.1111/cpr.13772)
Supplement: Supplementary file 3 — Table S2. The AUC (Area Under of Curve) value of each regulon in each cluster. [file CPR-58-e13772-s001.xls]

## Sheet: Sheet1
Supplementary table S2. The AUC(Area Under of Curve) value of each regulon in each cluster.
	cluster1	cluster2	cluster3	cluster4	cluster5	cluster6	cluster7	cluster8	cluster9	cluster10	cluster11	cluster12	cluster13	cluster14	cluster15	cluster16	cluster17	cluster18	cluster19	cluster20	cluster21	cluster22	cluster23	cluster24	cluster25	cluster26	cluster27	cluster28	cluster29	cluster30
TFEB_extended (15g)	-0.650401	-0.583095	-0.335187	-0.60239	-0.553312	-0.325495	0.545041	2	1.65837	2	-0.357311	0.54435	0.676944	0.0510633	0.24208	0.338347	-0.624665	-0.199499	1.40872	0.87461	-0.934304	-0.786465	-0.187316	-0.629393	-0.998002	-0.657831	-0.646404	-0.399848	-1.03582	-1.04643
RARG (20g)	-0.492471	-0.386496	-0.218341	-0.572676	-0.0151315	-0.238184	0.165857	0.113882	2	1.03483	0.0115647	-0.0993936	-0.0888183	-0.41139	-0.0757125	-0.160709	-0.425564	0.419737	1.59361	-0.237946	-0.57377	-0.529968	-0.344564	-0.430158	-0.600305	-0.570813	-0.0545852	-0.470014	-0.505346	-0.482533
TBX4_extended (26g)	-0.453949	-0.387531	-0.038611	-0.243791	-0.211217	-0.0790027	0.202173	1.8437	2	1.77485	0.119513	0.039416	-0.310676	-0.269756	0.31895	0.396876	-0.683837	-0.129552	1.4133	-0.637001	-0.70535	-0.70535	-0.703036	-0.70535	-0.70535	-0.468309	-0.336627	-0.70535	-0.70535	-0.70535
RARA (10g)	-0.342298	-0.342992	-0.275791	-0.331467	0.611178	-0.370885	-0.0874764	1.52751	2	0.989803	-0.285289	-0.416671	-0.422492	-0.202394	-0.332849	-0.387779	-0.420538	-0.227642	1.33735	-0.410631	-0.452686	-0.410148	-0.410418	-0.452686	-0.452686	-0.452686	-0.105623	-0.452686	-0.444215	-0.452686
ERG (141g)	-0.102192	-0.0436164	-0.010963	-0.174657	0.28385	-0.16202	-0.0706149	0.37354	2	1.20372	-0.298599	-0.326239	-0.346237	-0.23766	-0.294892	-0.33754	-0.389094	-0.24947	0.0729941	-0.371197	-0.404593	-0.387678	-0.395228	-0.397668	-0.399742	-0.385468	-0.00766334	-0.331649	-0.404393	-0.40066
TAL1_extended (17g)	-0.289633	-0.232144	-0.211647	-0.295576	0.152745	-0.265697	-0.0562038	0.216469	2	1.08894	-0.280134	-0.299992	-0.292726	-0.219899	-0.280273	-0.315725	-0.318815	-0.212674	0.0768476	-0.318234	-0.322866	-0.31755	-0.320246	-0.323258	-0.323258	-0.310537	0.0255928	-0.190456	-0.320696	-0.322577
BCL6B (61g)	-0.428174	-0.384449	-0.348305	-0.374724	-0.0507259	-0.381166	-0.181673	0.0307404	2	1.08851	-0.403603	-0.344804	-0.347501	-0.255187	-0.334733	-0.349637	-0.406135	-0.138387	0.209488	-0.314736	-0.242572	-0.255693	-0.357244	-0.400259	-0.256202	-0.287341	0.905309	0.311289	-0.312363	-0.322581
RFX3 (13g)	-0.278398	-0.264526	-0.122095	-0.196673	-0.106036	-0.118276	-0.0662575	-0.208149	2	1.86038	-0.302466	-0.288752	-0.31173	-0.227768	-0.263324	-0.31659	-0.348041	-0.241774	0.00523142	-0.270519	-0.343808	-0.345194	-0.344531	-0.343964	-0.347743	-0.324281	0.326242	-0.348041	-0.348041	-0.346971
PKNOX2 (11g)	-0.303778	-0.295341	-0.195704	-0.290107	-0.16875	-0.17281	-0.0490265	-0.235462	2	2	-0.356841	-0.313229	-0.346497	-0.270414	-0.308306	-0.352127	-0.367147	-0.255861	0.110318	-0.230942	-0.366766	-0.351087	-0.371147	-0.371089	-0.371517	-0.35332	0.955734	-0.356961	-0.368004	-0.371517
SOX18 (14g)	-0.300978	-0.257171	-0.216147	-0.291997	0.0704891	-0.25131	-0.150234	-0.0905296	2	1.08178	-0.319108	-0.323354	-0.304997	-0.252056	-0.289178	-0.326794	-0.333263	-0.185923	0.0874194	-0.283055	-0.339046	-0.322244	-0.333933	-0.33788	-0.345497	-0.328915	0.953132	-0.313714	-0.337314	-0.333285
GATA2 (22g)	-0.26622	-0.220765	-0.210938	-0.250965	0.135869	-0.217182	-0.128719	-0.18816	2	1.02384	-0.259749	-0.258609	-0.29073	-0.211852	-0.240993	-0.263483	-0.31078	-0.189586	-0.0418495	-0.281916	-0.308095	-0.285798	-0.315705	-0.317021	-0.315819	-0.3015	0.348807	-0.309499	-0.313379	-0.31044
NR2F1_extended (15g)	-0.229183	-0.194827	-0.148455	-0.222775	0.10139	-0.129177	-0.105775	-0.260075	2	1.13158	-0.282699	-0.267866	-0.303184	-0.212271	-0.25413	-0.277453	-0.321374	-0.23131	-0.0995303	-0.2901	-0.319854	-0.301842	-0.327996	-0.319639	-0.326986	-0.31578	0.409052	-0.316492	-0.326616	-0.324309
RUNX1 (27g)	-0.574628	-0.563174	-0.516731	-0.504655	-0.399768	-0.501902	0.0137607	2	0.933987	2	-0.497548	-0.098541	-0.194891	-0.376136	-0.263742	-0.233604	-0.582086	-0.218226	0.65349	-0.408469	-0.606056	-0.592695	-0.530378	-0.613596	-0.590115	-0.502699	2	1.03027	-0.5972	-0.57567
SOX9 (23g)	-0.464802	-0.418476	-0.375153	-0.456545	-0.158479	-0.41706	0.0604368	1.00673	2	1.42372	-0.410339	-0.368996	-0.407748	-0.426854	-0.366223	-0.315204	-0.32267	-0.347514	0.131195	-0.317076	-0.500309	-0.482886	-0.319292	-0.392924	-0.289261	-0.427321	-0.217126	2	-0.486403	-0.388593
MECOM (33g)	-0.44821	-0.395555	-0.338445	-0.430956	-0.0104929	-0.424108	-0.125805	0.388674	2	1.22191	-0.402242	-0.376718	-0.349528	-0.294689	-0.348478	-0.379742	-0.389731	-0.160294	0.494605	-0.311261	-0.391546	-0.383851	-0.255305	-0.39039	-0.25748	-0.353291	0.0597541	0.869746	-0.334003	-0.331694
BCL11A (15g)	-0.402875	-0.365023	-0.263588	-0.401828	-0.143206	-0.292355	0.194711	1.79818	2	2	-0.401306	-0.374541	-0.42929	-0.305573	-0.359629	-0.427811	-0.428557	-0.33847	0.0620421	-0.407227	-0.435908	-0.433638	-0.43251	-0.435908	-0.435908	-0.432247	-0.420129	0.604235	-0.433566	-0.435325
FLI1 (450g)	-0.21312	-0.171948	-0.146975	-0.248611	0.0615825	-0.183183	0.0104236	2	2	1.76235	-0.428648	-0.326174	-0.36054	-0.275632	-0.34105	-0.372211	-0.526268	-0.321515	0.496675	-0.457224	-0.534293	-0.509519	-0.506513	-0.517714	-0.541398	-0.49943	0.0918465	-0.427977	-0.541475	-0.5304
MAF (49g)	-0.299899	-0.26086	-0.168197	-0.277014	-0.0137938	-0.289107	-0.0768728	2	2	1.30305	-0.350226	-0.352648	-0.373449	-0.257962	-0.336316	-0.353801	-0.37616	-0.334163	0.200399	-0.353193	-0.388168	-0.382469	-0.365383	-0.379377	-0.387756	-0.378381	-0.23117	-0.378583	-0.38795	-0.3829
REL (111g)	-0.361345	-0.29154	-0.177488	-0.259088	-0.0738582	-0.19945	0.036849	2	2	1.79303	-0.239631	-0.117507	-0.177756	-0.132215	-0.0523836	-0.174346	-0.511164	-0.279148	0.734893	-0.523316	-0.655682	-0.59556	-0.605947	-0.596927	-0.439543	-0.543035	-0.491152	-0.268041	-0.658802	-0.608777
RUNX3 (45g)	-0.395111	-0.349274	-0.351229	-0.340796	-0.242881	-0.357331	0.119365	2	1.3586	2	-0.409301	-0.335593	-0.363649	-0.321186	-0.331616	-0.361158	-0.412232	-0.265841	0.611615	-0.39019	-0.42325	-0.418216	-0.403635	-0.427408	-0.406337	-0.411737	-0.262315	-0.104991	-0.423436	-0.41854
ZNF831_extended (19g)	-0.379134	-0.340953	-0.350418	-0.351076	-0.128156	-0.344495	0.0630843	2	2	2	-0.41554	-0.39112	-0.416568	-0.312254	-0.370289	-0.393751	-0.392739	-0.295214	0.685081	-0.326777	-0.420807	-0.40979	-0.336056	-0.387008	-0.421119	-0.413202	-0.39531	-0.421119	-0.421119	-0.416579
TCF7L2 (17g)	0.106447	0.138746	-0.0339015	0.0698802	0.220045	0.275515	0.21189	2	0.581071	1.19779	-0.578474	-0.360244	-0.332823	-0.204519	-0.402393	-0.436342	-0.419777	-0.350752	0.463803	-0.204355	-0.529302	-0.458545	-0.192497	0.0171179	-0.600446	-0.461823	-0.694449	-0.499358	-0.661359	-0.637864
CUX1 (21g)	-0.304563	-0.280826	-0.188005	-0.279867	-0.169877	-0.252058	0.0238081	2	0.307007	1.27659	-0.270581	-0.172028	-0.255986	-0.199617	-0.183301	-0.183243	-0.391238	-0.207949	0.754546	-0.358078	-0.38202	-0.374614	-0.38079	-0.386328	-0.395199	-0.351539	-0.185926	-0.377403	-0.389409	-0.380613
NFATC2 (19g)	-0.260198	-0.24627	-0.176993	-0.258578	-0.0985209	-0.25149	0.0279862	2	0.421232	1.23763	-0.304975	-0.291523	-0.31214	-0.210323	-0.27741	-0.295302	-0.32165	-0.251775	0.282934	-0.304337	-0.322677	-0.319384	-0.318011	-0.321889	-0.318983	-0.314263	-0.293324	-0.289596	-0.318862	-0.31008
HSF2 (13g)	-0.417289	-0.112667	-0.0152834	0.18018	-0.0723336	0.359875	0.47825	2	-0.204682	1.18716	-0.260828	0.0463391	-0.0466371	-0.0876407	0.326686	0.205431	-0.437161	-0.182053	0.388852	0.0152833	-0.562698	-0.361282	0.502975	-0.0413646	-0.812839	-0.234058	-1.22505	-1.15104	-0.95941	-1.00074
HSF1_extended (18g)	-0.12553	0.831419	2	-0.375526	-0.432764	0.879368	0.816679	1.02599	1.98433	0.985568	0.590008	-0.413772	-0.657699	1.06438	0.122509	-0.32648	-0.748024	-0.674167	2	-0.364641	-0.821607	-0.886635	-0.858292	-0.906203	-0.801174	-0.642792	-0.919752	-0.919752	-0.910967	-0.919752
SP3_extended (76g)	0.184653	0.798711	1.39092	0.164115	0.366884	1.05472	0.810461	2	1.36119	2	0.596672	-0.203654	-0.602304	-0.310487	0.257329	-0.0518555	-0.863235	-0.0968244	0.467903	-0.791374	-0.969657	-0.839462	-0.91986	-1.07847	-1.09294	-0.743068	-1.05389	-1.01323	-0.813949	-0.758689
ZNF219_extended (22g)	0.0511227	0.750117	1.85571	0.412338	-0.0999117	0.316151	0.332052	2	0.370511	2	-0.120131	0.0465911	-0.247999	0.717172	0.256817	-0.0653425	-0.823696	-0.161809	0.564668	-0.921323	-0.83874	-0.595509	-0.961949	-0.936596	-0.961437	-0.79004	-0.587375	-0.993071	-0.943858	-0.955135
NFIL3_extended (73g)	-0.820515	-0.697885	-0.824406	-0.254948	-0.635918	-0.480886	0.198608	2	-0.137099	1.03352	-1.42966	-0.510545	-0.495424	0.165567	-0.337195	-0.181717	-0.604359	0.775118	0.410442	0.69445	1.69017	1.29487	1.41278	0.717952	-0.596412	0.31836	-0.114331	-1.40531	-0.948992	-1.24489
SMAD1 (25g)	-0.628334	-0.608423	-0.37889	-0.35496	-0.493299	-0.55217	-0.285213	-0.517518	1.94166	0.111293	-0.350458	1.37922	1.92287	0.291582	0.361744	0.631111	-0.677686	0.370451	0.689134	-0.33964	-0.704557	-0.676533	-0.659088	-0.734328	-0.790044	-0.436856	2	-0.494457	-0.730794	-0.711423
MYLK (82g)	-0.884937	-0.880548	-0.747046	-0.570219	-0.775083	-0.841668	-0.419928	-0.83193	0.664356	-0.240738	-0.423117	0.95763	1.33089	0.284021	0.164213	0.439585	-0.39812	0.411088	0.386451	-0.217701	0.0583345	-0.0309618	-0.224839	-0.0428055	-0.374342	-0.122618	2	0.299994	-0.671533	-0.65772
MEIS3_extended (12g)	-0.217332	-0.221821	-0.221908	-0.197892	-0.205782	-0.206081	-0.147574	-0.205335	-0.0851729	-0.206203	-0.194209	-0.214805	-0.214371	-0.201997	-0.189851	-0.177339	-0.211873	-0.0457949	0.0206338	-0.153972	-0.206554	-0.162898	-0.214018	-0.221908	-0.207308	-0.195848	2	-0.162946	-0.212277	-0.204196
NR2C2 (14g)	-0.0989555	0.0515061	0.484036	-0.29278	-0.0580698	-0.033958	0.0686975	0.189031	0.0475021	-0.14158	-0.211703	-0.402563	-0.431865	-0.297058	-0.308765	-0.289175	-0.414387	-0.150431	0.0131399	-0.221719	-0.239717	-0.23671	-0.286177	-0.370586	-0.361987	-0.335618	2	-0.00881172	-0.419131	-0.4162
PRRX2_extended (13g)	-0.290203	-0.2924	-0.260871	-0.294469	-0.243218	-0.265347	-0.160374	-0.264263	1.6181	0.342668	-0.308661	-0.293839	-0.284065	-0.247564	-0.275268	-0.273538	-0.314535	-0.156737	0.209929	-0.181813	-0.300994	-0.265952	-0.308173	-0.31708	-0.313268	-0.284416	2	-0.296898	-0.307657	-0.292095
GLI3_extended (11g)	-0.334021	-0.33958	-0.186115	-0.280397	-0.196169	-0.238623	-0.0861085	-0.344222	2	1.56036	-0.335658	-0.260482	-0.360841	-0.208589	-0.280627	-0.303073	-0.396592	-0.189174	0.0287144	-0.210909	-0.403359	-0.38397	-0.383882	-0.408085	-0.412422	-0.372657	1.97757	-0.314786	-0.402431	-0.403027
GATA3 (74g)	-0.376288	-0.366552	-0.310268	-0.351776	-0.236802	-0.314294	-0.117913	-0.176971	2	1.10382	-0.36829	-0.252906	-0.250913	-0.234553	-0.291231	-0.294448	-0.409475	-0.166383	0.166685	-0.272722	-0.393264	-0.357161	-0.397482	-0.410754	-0.416588	-0.368308	2	-0.287118	-0.411365	-0.400929
LHX2_extended (22g)	-0.334376	-0.302362	-0.235077	-0.301689	-0.173644	-0.225502	-0.120626	-0.285049	2	1.16773	-0.350604	-0.311257	-0.347628	-0.251373	-0.294394	-0.309041	-0.398035	-0.21255	0.0961759	-0.283136	-0.381825	-0.337684	-0.398506	-0.404246	-0.400685	-0.355856	2	-0.36689	-0.394932	-0.383721
GATA6 (29g)	-1.27758	-1.18728	-1.01002	-0.733625	-0.84281	-1.09582	-0.25168	0.586844	2	1.10143	-0.893596	-0.6496	-0.691294	0.0637883	-0.496779	-0.456756	-0.340342	0.470741	0.744776	0.263888	0.992233	0.972575	0.459981	0.545499	0.0763975	0.214304	2	-0.160259	-0.881485	-0.730081
WRNIP1_extended (11g)	-0.497174	-0.554086	-0.434613	-0.283158	-0.457878	-0.522774	-0.249524	-0.563966	0.418696	0.497281	-0.452086	-0.238535	-0.285084	0.0138364	-0.318944	-0.278706	-0.49791	0.495234	0.358085	-0.444226	0.877821	0.73825	-0.559568	-0.474659	-0.248344	0.358569	2	-0.298474	-0.391325	-0.503602
ATF6 (17g)	0.407519	0.533071	0.573259	0.223388	0.647275	0.895195	0.448345	1.27021	2	1.14051	-0.461229	1.18763	1.1905	0.0959249	0.33514	0.536579	-0.947555	-0.230779	0.473564	-0.670325	-1.17145	-1.07843	-0.737823	-1.03776	-1.13813	-0.876786	-1.10834	-1.02362	-1.16459	-1.08981
ETV6_extended (84g)	-0.0924685	-0.111236	-0.232946	-0.0897766	0.135737	0.0667372	0.072639	2	1.74395	1.4534	-0.623902	0.568869	0.816687	0.0550171	-0.101446	-0.0116975	-0.778657	-0.0941928	0.710237	-0.672349	-0.63065	-0.56714	-0.698008	-0.706132	-0.832537	-0.582169	-0.506563	-0.675197	-0.809047	-0.808623
TCF12_extended (13g)	0.0265617	-0.0421583	-0.320456	0.0275535	0.151843	0.174171	0.0462074	2	1.65413	1.11387	-0.719176	1.25882	1.65305	0.392019	0.140408	0.337444	-1.03114	0.185253	1.00466	-0.94704	-0.476897	-0.415972	-0.981321	-0.938645	-1.04227	-0.564024	-0.733366	-0.925288	-1.03274	-1.07353
FOXO1 (93g)	0.478335	0.457481	0.30857	0.31069	0.697719	0.801394	0.354674	0.371983	2	1.69814	-0.640239	0.296307	0.185945	-0.0864968	-0.0424692	-0.0854566	-0.965105	-0.309549	0.76916	-0.868068	-1.03504	-0.976157	-0.912362	-0.567758	-0.96488	-0.850018	1.61465	-0.726522	-1.2812	-1.21118
EGR1_extended (1400g)	0.886792	0.692468	0.0307334	0.657399	0.969485	0.921489	0.258841	0.640196	1.96672	1.0254	-1.47909	0.93289	1.18726	0.402227	-0.0900456	0.145671	-1.31078	0.359352	0.534221	-0.862833	0.110936	0.0415009	-0.687934	-0.294141	-1.44011	-0.554109	0.284059	-1.5465	-1.87383	-1.90825
FOS (192g)	0.68693	0.896855	1.05417	0.443618	0.913137	0.354523	0.132624	1.34162	2	1.47727	-0.938384	0.364243	0.375263	0.214668	-0.0512111	0.0306001	-1.28095	0.24077	-0.0374155	-1.16112	0.099984	0.0473563	-1.04045	-0.612756	-1.25729	-0.601829	-0.650343	-0.859328	-1.4332	-1.58753
NR1H2_extended (16g)	-0.33386	-0.411254	1.61929	-0.046222	-0.540436	-0.162773	0.96265	-0.779847	0.944966	1.86942	-0.0987198	1.1363	1.08453	1.17795	0.669492	0.698002	-0.589298	0.418685	0.932802	0.349905	-1.5966	-1.36479	0.942791	-0.603105	-1.27171	-0.912373	-0.563085	-0.383125	-1.59605	-1.55355
TEAD3_extended (11g)	-0.216896	-0.254911	-0.109876	-0.250864	-0.261444	-0.184725	-0.114852	-0.318029	-0.196705	-0.12079	-0.126972	-0.107635	-0.170994	-0.26612	-0.166643	-0.190519	-0.235882	-0.121217	0.101081	-0.22567	-0.25623	-0.241036	-0.310244	-0.305646	0.190043	-0.210598	-0.318029	2	-0.237916	-0.030623
USF2_extended (175g)	-0.0661008	0.18379	0.802957	-0.165937	-0.0769861	0.503061	0.146519	2	-0.777196	-0.195358	1.30759	-2	-2	-0.75082	-0.350148	-0.91323	0.417984	-0.549143	-0.168182	-0.404968	0.252674	0.230516	-0.917623	0.0665812	0.595074	0.214478	1.24561	0.121656	0.990346	0.912808
ZBTB7B_extended (38g)	0.0436584	1.1096	2	0.642517	0.353695	1.23973	0.827561	-0.119242	-1.04123	1.06478	2	-0.448979	-1.00031	-0.167211	0.504785	-0.759243	-0.0542986	-0.589202	-0.528764	-0.138193	-1.19956	-0.950812	-0.960999	-0.464514	-1.11388	-0.697094	-0.826012	0.0565642	-0.195276	0.133006
FOXA2_extended (27g)	0.595573	0.882598	2	0.292544	0.822715	1.55104	1.23523	0.386731	-0.072097	2	0.622321	-0.273517	-0.864333	-0.580021	0.400456	-0.505503	-0.272468	-0.906841	0.7364	-0.46322	-0.889619	-0.889198	-0.823578	-0.782584	-0.958177	-0.613324	-0.731786	-0.958177	-0.939202	-0.908559
PSMD12_extended (18g)	-0.738659	-0.0741925	1.2464	0.70169	-0.575834	0.539525	0.665078	0.537215	-0.701882	-0.355839	2	0.662084	0.0862718	-0.282495	1.71701	0.448406	-1.09897	0.618257	1.34175	-0.701186	-0.655177	0.270056	-1.40143	-1.54455	-0.735815	-0.400855	-1.37899	-0.252036	-0.651719	-0.260937
KLF16 (24g)	-0.0181221	0.667873	1.84236	0.918645	-0.439906	1.22307	0.198193	1.7089	1.72752	-0.095082	1.21103	-0.771279	-0.917563	-0.339847	0.616692	-0.0677866	-0.857449	-0.055562	1.35048	-0.602547	-0.749309	-0.661283	-1.07416	-0.92093	-1.07182	-1.10825	-1.10825	1.34474	-0.857247	-1.09313
GBX1_extended (13g)	0.0554199	0.618509	2	0.963182	-0.783795	0.031557	0.23142	-0.453781	1.245	-0.0247923	2	-0.278495	-0.776234	0.0322951	0.565124	-0.3321	-0.707628	-0.563528	-0.176535	-0.604566	-0.667382	-0.77139	-0.71652	-0.832409	-0.564101	-0.667711	-0.363681	-0.500393	-0.293344	0.257629
FOXA3 (24g)	0.896141	0.994963	1.99519	0.558862	0.513101	0.030989	0.176962	-0.79322	-0.683857	-0.49202	0.566093	-0.615997	-0.761488	-0.574788	-0.328745	-0.0819077	1.8938	-0.905104	-0.696353	1.09708	-1.04721	-0.996023	0.90043	2	-0.652824	-0.609105	-1.03513	-0.71855	-0.708857	-0.621807
NR2F6_extended (74g)	1.08127	1.2727	2	0.488642	0.401945	-0.19058	-0.0755715	-0.499061	-1.14011	-0.535078	0.573571	-1.33726	-1.61465	-0.465615	-0.407372	-0.440396	1.52563	-0.815195	-1.10295	0.945064	-0.399524	-0.411263	0.820631	2	0.298101	-0.0753614	-1.553	-0.655895	-0.0803214	0.0256686
PAX2_extended (10g)	2	1.90566	0.865248	1.46396	1.89999	1.96923	0.589526	-0.793832	-0.60571	0.0418193	-0.817607	0.0786992	0.294075	0.0999007	-0.294108	-0.284132	-0.534784	-0.400691	-0.442328	-0.417657	-0.543905	-0.56627	-0.233572	0.345137	-0.858012	-0.60695	-1.28962	-0.709797	-1.24751	-1.13741
AHR (12g)	1.88146	1.67718	0.568138	1.3288	1.61518	1.68269	0.551453	-1.53663	-0.601014	-0.326116	-1.22852	-0.263825	-0.108354	0.280559	-0.619089	-0.537805	-0.213935	-0.363779	-0.62811	0.412206	0.0837983	-0.106545	0.732214	1.39584	-0.407013	-0.347241	-1.39274	-1.27975	-1.17693	-1.07212
ZNF135 (30g)	2	1.76609	0.848928	1.34298	1.7272	1.53172	0.680332	-0.57013	-0.90321	0.397471	-0.783321	-0.62543	-0.691008	-0.219172	-0.644151	-0.504041	0.347932	-0.711115	-0.579795	0.398643	-0.837543	-0.715417	0.530554	1.41834	-0.813187	-0.721998	-0.680741	-0.64765	-1.34733	-1.08686
FOXP4_extended (150g)	1.43957	1.11388	-0.0538556	1.02083	1.22907	1.05792	0.47764	-0.80243	-0.960942	-0.424043	-1.83184	0.756312	1.33809	0.580555	-0.337318	-0.0450366	-0.624155	0.210208	0.058792	0.27161	0.381339	0.169723	0.751266	1.40521	-0.977138	-0.290205	-2	-0.841326	-1.442	-1.48365
CEBPA_extended (358g)	1.55512	1.53867	1.38151	1.24343	1.12845	0.480404	0.145249	-0.798292	-1.91136	-0.688884	-0.723291	0.127591	0.192905	0.225788	-0.126875	0.210379	0.451505	0.130379	-0.614411	0.0951801	0.407115	0.516783	0.257747	1.60791	-0.79769	-0.108515	-2	-0.896923	-1.51556	-1.47047
HBP1_extended (92g)	1.27169	1.17588	0.926505	0.829996	1.14315	0.973441	0.636568	0.824034	0.2064	0.28744	-0.845578	-0.0816271	-0.0840628	0.00920922	-0.47599	-0.233703	0.388654	-0.801386	-0.26315	0.955922	-1.05336	-1.0542	1.27341	1.8654	-1.05718	-0.856342	-1.75942	-1.24994	-1.56288	-1.38887
ONECUT1 (30g)	1.00916	0.883493	0.711567	0.857911	0.668037	0.495119	0.398996	-1.25455	-0.679159	-0.106284	-0.467523	-0.299741	-0.263686	-0.178678	-0.436501	-0.124109	0.981611	-0.467819	-0.67015	1.02981	-0.433031	-0.396145	1.30621	2	-0.751824	-0.49503	-1.3486	-0.493223	-1.51125	-1.27093
HNF4A (128g)	0.631354	0.654036	0.666458	0.615585	0.591552	0.517792	0.19043	-0.433235	0.789016	0.499867	-0.59281	1.94192	2	0.645555	0.602131	0.893204	-0.849212	0.184322	0.530636	-0.747094	-0.776819	-0.704801	-0.755321	0.234859	-1.29605	-0.711716	-1.53494	-0.976556	-1.68447	-1.55032
GCM1 (18g)	0.598648	0.977851	0.65773	0.710856	1.1196	2	0.772292	-0.193634	0.928326	1.19642	0.255847	0.828837	0.204288	0.296676	1.00592	0.662814	-1.21789	0.173351	0.81092	-1.0126	-1.19842	-1.12093	-0.98527	-1.11459	-1.22228	-0.910552	-0.642368	-0.998076	-1.38512	-1.35432
IRF6 (11g)	1.82591	2	2	0.983129	1.43176	1.09057	0.345664	0.0851761	0.598288	0.919811	-0.279051	-0.362607	-0.675015	-0.149313	-0.198821	-0.43187	-0.760823	-0.580255	-0.337014	-0.784399	-0.764682	-0.738708	-0.788906	-0.77318	-0.792918	-0.648911	-0.742243	-0.744102	-0.789397	-0.782474
DBP (101g)	2	1.97501	1.3691	1.2945	1.87367	1.77609	0.518224	0.207149	0.0368709	0.574196	-0.669354	-0.0482314	-0.043275	0.0542586	-0.304824	-0.349792	-0.657843	-0.476364	-0.231806	-0.670672	-0.661513	-0.63849	-0.655445	-0.41279	-0.903257	-0.687044	-1.15848	-1.17426	-1.05771	-1.05225
HLF_extended (151g)	2	1.97674	1.3925	1.37969	1.85157	1.88143	0.549637	-0.102544	0.260006	0.633113	-0.832885	-0.117579	-0.14155	0.0563524	-0.35064	-0.44153	-0.931147	-0.450859	-0.258991	-0.772367	-0.540391	-0.576282	-0.706901	-0.524318	-0.855219	-0.656724	-0.829236	-0.942711	-1.02936	-1.03112
FOXP2 (375g)	2	1.95477	1.26451	1.37322	1.88528	1.88105	0.591246	0.351039	0.228205	0.694974	-0.767372	-0.276887	-0.315385	-0.0540556	-0.419025	-0.525669	-0.787576	-0.524475	-0.229076	-0.69956	-0.6413	-0.640887	-0.68058	-0.401293	-0.892486	-0.706597	-0.782731	-0.947875	-1.04386	-1.02099
NFIX (13g)	2	2	1.72738	1.13949	2	1.49815	0.383731	-0.424118	-0.363799	0.143905	-0.46871	-0.459676	-0.569663	-0.0601136	-0.376065	-0.517346	-0.628254	-0.551684	-0.443713	-0.626869	-0.627356	-0.628254	-0.628254	-0.618498	-0.628254	-0.599452	-0.628254	-0.628254	-0.626558	-0.621917
TEF (11g)	2	2	1.56666	1.48412	2	1.6856	0.414229	-0.411578	-0.491281	0.202223	-0.526496	-0.540327	-0.631023	-0.162749	-0.409081	-0.585626	-0.586743	-0.594822	-0.470362	-0.544447	-0.593832	-0.588972	-0.609912	-0.29269	-0.673354	-0.583747	-0.591777	-0.694164	-0.686545	-0.659703
PPARD_extended (11g)	2	2	1.44092	1.59519	1.96858	1.72343	0.480983	-0.471068	-0.607076	0.0327196	-0.571914	-0.361169	-0.438083	-0.140194	-0.352338	-0.4852	-0.645564	-0.520802	-0.414757	-0.621418	-0.571524	-0.585421	-0.671055	-0.384913	-0.730691	-0.577958	-0.723631	-0.499258	-0.728796	-0.716165
STAT3 (19g)	2	2	1.40205	1.42037	1.94723	1.98416	0.593114	-0.17818	-0.117316	0.378989	-0.622407	-0.612228	-0.763333	-0.193515	-0.531718	-0.631497	-0.609744	-0.610039	-0.411149	-0.651821	-0.57746	-0.579874	-0.675722	-0.148126	-0.817565	-0.653538	-0.0864025	-0.757559	-0.879309	-0.857174
PPARA (40g)	2	2	1.41582	1.44232	1.9463	1.91806	0.535173	-0.230796	-0.00167388	0.405364	-0.635944	-0.608941	-0.704777	-0.179376	-0.50266	-0.665514	-0.66764	-0.601757	-0.453446	-0.645719	-0.570174	-0.563667	-0.666519	-0.373075	-0.733189	-0.619653	-0.330185	-0.727273	-0.781992	-0.762919
MEIS1_extended (21g)	2	2	1.29967	1.48119	1.97609	1.91358	0.555622	-0.362595	0.0587661	0.396135	-0.581999	-0.514835	-0.602465	-0.139894	-0.448115	-0.607043	-0.667501	-0.58552	-0.393479	-0.637087	-0.629005	-0.607302	-0.662717	-0.439735	-0.701969	-0.617449	-0.604173	-0.766805	-0.76696	-0.741349
SOX5_extended (42g)	2	2	1.18262	1.42839	2	1.82268	0.474776	-0.294632	0.457214	0.532451	-0.752789	-0.369093	-0.405726	-0.0294859	-0.450725	-0.59636	-0.845819	-0.515174	-0.408029	-0.746441	-0.535337	-0.580865	-0.70902	-0.462634	-0.609507	-0.601177	-0.735761	-0.883609	-0.871498	-0.836132
HNF4G (52g)	2	2	1.32522	1.49642	1.89002	1.87036	0.614329	0.314108	-0.276852	0.395803	-0.580353	-0.495014	-0.597791	-0.171481	-0.437541	-0.593546	-0.61516	-0.600965	-0.311255	-0.616725	-0.69673	-0.674275	-0.663114	-0.266672	-0.773752	-0.674684	-0.787351	-0.792955	-0.824324	-0.795823
LEF1 (59g)	2	2	1.34471	1.39632	1.94307	1.91843	0.551381	-0.0613485	0.115161	0.649969	-0.587699	-0.390516	-0.492255	-0.129553	-0.388709	-0.538484	-0.701945	-0.599314	-0.325325	-0.67672	-0.740872	-0.71169	-0.72611	-0.517264	-0.780197	-0.677012	-0.707991	-0.838077	-0.803657	-0.776058
THRB_extended (72g)	2	2	1.39804	1.34215	1.90425	1.86107	0.530162	0.464303	0.103835	0.646394	-0.609687	-0.44272	-0.538989	-0.136441	-0.42767	-0.59855	-0.797588	-0.571323	-0.253879	-0.762099	-0.64422	-0.62221	-0.767762	-0.67555	-0.789619	-0.668381	-0.672373	-0.817227	-0.828176	-0.819642
PBX3 (558g)	1.43177	1.49302	1.01876	1.02541	1.49473	1.52562	0.593748	1.29099	1.5763	1.42335	-0.94817	-0.357908	-0.527399	-0.120089	-0.362467	-0.511533	-1.25179	-0.114766	0.0322591	-1.04343	-0.146522	-0.0743001	-1.04322	-0.857349	-1.13297	-0.596148	-0.909157	-0.861371	-0.981692	-1.0657
KLF9_extended (17g)	1.64224	1.81164	1.66588	1.19784	1.50297	1.4537	0.481333	0.630209	1.21347	1.42088	-0.488709	-0.312691	-0.291811	-0.121653	-0.246162	-0.488496	-0.912516	-0.517925	-0.0589695	-0.817378	-0.811861	-0.79684	-0.951367	-0.771946	-0.900192	-0.703251	-0.782144	-1.06981	-1.00943	-0.967021
TCF4_extended (29g)	1.90746	1.84153	1.43817	1.22496	1.68368	1.28767	0.351129	0.6975	1.10697	0.797992	-0.766174	0.0809424	0.153127	0.0653829	-0.283981	-0.305471	-0.923469	-0.354509	-0.136162	-0.91724	-0.512721	-0.570901	-0.939273	-0.5473	-1.04677	-0.718878	-0.904762	-1.13413	-1.27398	-1.3008
ZNF526 (29g)	1.35586	1.23014	1.03658	1.06219	1.23554	1.47084	0.434496	1.90875	-0.584622	0.809113	-0.654309	0.703549	0.757707	0.216803	0.0771434	0.240721	-1.31491	0.024498	0.628168	-1.20268	-0.53836	-0.554176	-1.26569	-1.26029	-0.903	-0.60874	-1.39948	-0.934725	-0.973751	-0.99737
PHF8_extended (1183g)	1.28151	1.18069	0.681821	0.884126	1.26102	1.44798	0.436174	0.936625	0.908994	1.02751	-0.90864	1.12049	1.27671	0.337151	0.0929405	0.237577	-1.27133	-0.0554731	0.430425	-1.03539	-0.773635	-0.730876	-0.995154	-0.918448	-1.32264	-0.798706	-0.685521	-1.19825	-1.42696	-1.42071
FOXJ2_extended (177g)	1.68476	1.50495	0.771874	1.09498	1.58818	1.62133	0.493343	0.860698	1.10017	0.864364	-1.03949	0.525939	0.654746	0.214547	-0.223673	-0.173234	-1.11402	-0.24147	0.22517	-0.904042	-0.615851	-0.683348	-0.8129	-0.680693	-1.16832	-0.782818	-0.731253	-1.22147	-1.39859	-1.41389
MSX1_extended (10g)	0.0252742	0.771964	0.959574	0.698594	-0.227416	2	1.1838	-0.85733	-0.97139	-0.325582	-0.842359	0.622426	0.600206	0.13834	0.514891	0.531293	-1.13992	0.792996	1.57184	-0.434026	0.55147	1.39781	-0.852651	-1.28208	-1.07607	-0.028956	-0.609697	-0.818528	-1.45895	-1.72136
SP1 (1005g)	0.878097	0.422441	-0.775873	0.909641	0.77632	1.58447	0.543984	1.08295	-1.0261	0.741141	-1.6494	1.29964	1.66939	0.57854	0.0158459	0.196385	-1.24286	0.55232	0.409119	-0.652663	0.135312	0.29918	-0.291037	-0.29097	-1.34869	-0.272869	-2	0.260483	-1.21398	-1.43159
IRF1 (87g)	0.528618	0.320752	-0.297605	0.461255	0.596227	0.512768	0.11374	2	0.364406	1.31568	-1.62062	1.14803	1.61707	0.51044	-0.0642094	0.116408	-1.46222	0.369769	0.714623	-0.839833	0.0533291	-0.0742123	-0.498436	-0.617707	-1.15591	-0.425014	-0.139573	-1.32751	-1.36558	-1.55282
RELB (42g)	0.341451	0.245584	0.0742163	0.283648	0.306981	0.767236	0.165744	1.90338	0.00580544	0.769067	-0.36971	1.99432	2	0.545984	0.747408	0.941636	-1.10577	0.0172634	0.83493	-1.05489	-1.07284	-0.933885	-1.15194	-1.13487	-1.15958	-0.728455	-0.544664	-0.429701	-1.24683	-1.22104
ESRRA_extended (427g)	0.798551	0.702862	0.28764	0.623779	0.819562	1.06834	0.269882	0.855444	0.27437	0.64384	-0.896536	1.86821	2	0.621164	0.42628	0.668247	-1.25011	0.319503	0.707044	-0.971672	-0.604254	-0.548313	-0.888144	-0.952904	-1.39723	-0.666876	-1.03943	-1.22232	-1.33448	-1.38328
CLOCK_extended (162g)	0.552433	0.468226	0.00281799	0.487587	0.66277	0.730665	0.257743	1.41122	1.06372	1.04765	-1.1368	1.69104	1.96775	0.602783	0.335501	0.545004	-1.48739	0.323509	0.919241	-1.17613	-0.430201	-0.477333	-1.05632	-1.08258	-1.10739	-0.605874	-0.855144	-0.897099	-1.33578	-1.42161
ELF2_extended (2036g)	0.449775	0.504511	0.353736	0.488407	0.551617	0.874609	0.291068	1.45538	0.848634	1.09888	-0.908555	1.59478	1.70958	0.522129	0.379843	0.575201	-1.58053	0.561371	0.725977	-1.25095	-0.113138	-0.0145115	-1.18158	-0.983395	-1.35499	-0.481922	-1.15028	-1.19887	-1.34515	-1.42164
FOXN2_extended (26g)	0.495098	0.302267	-0.187798	0.0701994	0.551196	1.05846	0.233553	0.203525	0.0772877	0.84686	-0.823089	1.89915	2	0.828559	0.351207	0.780929	-1.3089	0.763169	1.07911	-1.19801	0.0771558	0.191343	-1.21993	-1.0671	-1.33508	-0.351101	-0.776891	-1.22637	-1.31101	-1.357
GABPB1_extended (2032g)	0.589508	0.415937	-0.364108	0.617089	0.630036	1.06298	0.247103	0.806684	-0.377555	0.324913	-1.16334	1.9372	2	0.78408	0.45056	0.745818	-1.4392	0.661602	0.668469	-1.07603	0.0737005	0.114804	-0.899432	-0.639901	-1.27831	-0.381514	-1.25951	-0.790781	-1.37858	-1.45624
HSF4_extended (44g)	-0.622506	-0.81755	-1.41606	-0.332308	-0.651856	-0.638465	-0.18982	-1.47866	-0.754314	-1.10743	-1.20764	1.87856	2	0.873668	0.263897	0.874016	-0.07222	0.462224	0.398357	0.746959	-0.0496188	-0.103128	1.33228	1.64581	-0.202995	-0.0852408	0.581809	-0.00747414	-1.04046	-0.873753
HNF1A (44g)	-1.04039	-0.976026	-0.798155	-0.447311	-0.872175	-0.764156	-0.295665	-0.752125	-0.396894	-0.0701774	-0.7161	2	2	0.862387	0.710621	1.19655	-0.260254	0.717559	0.621428	0.486924	0.0783056	0.0751339	0.70095	0.85541	-0.711873	-0.078445	-1.10227	-1.16694	-0.626711	-0.577441
RUNX2_extended (51g)	-1.02439	-1.00686	-0.757175	-0.603286	-0.884971	-0.937762	-0.3394	-0.766818	-0.527235	-0.416444	-0.291726	2	2	0.781545	0.903254	1.39387	-0.403918	0.724112	0.721783	-0.143797	-0.391689	-0.28543	0.049242	-0.110556	-0.648981	-0.162806	0.134868	0.292815	-0.539981	-0.573323
E2F5_extended (112g)	-0.148876	-0.14883	-0.449247	0.239727	-0.0978216	-0.130025	0.0302202	-0.795812	-1.72406	-0.468823	-1.25372	1.71914	1.98316	0.902403	0.430134	0.789786	-1.47091	1.40753	0.763377	-0.775334	1.53219	1.45157	-0.514853	-0.568116	-0.89126	0.394544	-1.24314	0.695054	-0.69462	-0.963393
ZNF143_extended (2282g)	-1.68328	-1.5826	-1.6046	-0.845878	-1.40014	-0.906286	-0.278828	-0.0680107	-1.32011	-0.373026	-0.0556768	1.95914	2	0.750783	0.900058	1.26521	-0.299914	1.1632	0.703783	-0.160634	0.662234	0.750712	-0.054543	0.0635862	-0.205719	0.507347	0.106922	0.0790494	-0.147568	-0.255868
TFE3_extended (124g)	-1.38307	-1.28645	-1.09164	-0.666554	-1.25467	-1.14266	-0.24643	-0.312761	-1.28813	-0.596913	-0.270048	1.96475	2	0.7887	0.860976	1.21084	-0.230938	1.24232	1.01343	0.03308	0.603411	0.835361	0.087145	-0.382956	-0.0891411	0.478337	-0.827504	-0.888967	0.255172	0.0638953
E2F3 (1360g)	-1.24543	-1.17199	-0.857502	-0.587513	-1.05202	-0.982254	-0.446932	-0.398438	-0.42388	-0.408135	-0.350782	2	2	0.824921	0.734038	1.11879	-0.927621	1.50023	0.905497	-0.660341	1.33334	1.2255	-0.569293	-0.660024	-0.412229	0.543237	-0.172094	-0.430584	-0.354291	-0.55331
MYC (33g)	-0.988878	-0.946772	-0.409055	-0.521195	-0.888932	-1.01769	-0.523697	-0.485258	-1.03412	-0.908326	0.394211	2	2	0.698333	1.13281	1.58518	-0.803788	1.41014	0.423923	-0.725654	0.828996	0.968107	-0.812153	-0.948525	-0.0849674	0.480389	-0.827653	-0.242782	-0.110183	-0.214714
FOSL1 (78g)	-1.05414	-1.0379	-0.762429	-0.558315	-0.90771	-0.857993	-0.453008	-0.765514	-0.842464	-0.655826	-0.134442	2	2	0.829664	0.929298	1.31505	-0.729874	1.15529	0.732143	-0.640073	0.662557	0.539024	-0.597738	-0.979061	-0.278666	0.317048	-0.499799	0.289279	0.0330507	-0.257638
RCOR1_extended (2254g)	-1.11372	-1.18175	-1.60233	-0.474857	-0.79264	-0.500454	-0.150469	0.410615	-0.275129	0.172145	-1.25143	2	2	0.889212	0.537442	0.984374	-1.02525	1.24374	1.00537	-0.26134	0.957766	0.850489	0.0688459	-0.106755	-0.718232	0.288597	-0.706188	-0.484665	-0.618034	-0.822516
TEAD1 (29g)	-0.624295	-0.636716	-0.550434	-0.192285	-0.491068	-0.523752	-0.426927	-0.491315	-0.332849	-0.401507	-0.41298	2	2	0.898305	0.847742	1.2962	-0.927861	1.05804	0.639229	-0.906547	0.652782	0.448942	-0.917875	-0.856375	-0.525039	0.159089	-0.554516	-0.497169	-0.601232	-0.76919
FOXI3_extended (70g)	-0.815024	-0.790405	-0.654922	-0.419362	-0.612793	-0.694617	-0.34155	-0.406644	0.237117	-0.286927	-0.478967	2	2	0.874504	0.805116	1.25522	-0.776726	0.919236	0.83341	-0.575907	0.0843137	0.0775449	-0.542628	-0.590034	-0.788861	-0.0679505	0.187175	-0.633538	-0.767023	-0.846445
NFKB1 (61g)	-0.826936	-0.759296	-0.539236	-0.408571	-0.615108	-0.505048	-0.238257	1.97493	0.219605	0.59743	-0.363534	2	2	0.663501	0.771821	1.10013	-0.844418	0.647272	0.957072	-0.746238	-0.196377	-0.284703	-0.778959	-0.916097	-0.815323	-0.218115	-0.752283	-0.339772	-0.879858	-0.926306
NR2C1_extended (13g)	-0.577002	-0.555156	-0.405104	-0.40336	-0.408935	-0.304597	-0.125651	2	0.0206358	0.856254	-0.285982	1.43157	1.75564	0.287354	0.449033	0.561873	-0.788011	0.0678016	0.922544	-0.806164	-0.649001	-0.504089	-0.826632	-0.759779	-0.857498	-0.387793	-0.751938	1.11945	-0.84173	-0.842624
TP63_extended (19g)	-0.176454	-0.175263	-0.293144	-0.0464266	0.041092	-0.181968	-0.208383	0.311232	0.873693	0.0879225	-0.49032	2	2	1.09166	0.672503	1.07375	-0.864723	0.680824	0.631298	-0.817093	-0.387263	-0.431654	-0.84383	0.349598	-1.1385	-0.54377	-0.538826	-1.22301	-1.40185	-1.35149
CREB3L2_extended (20g)	0.163924	0.0519482	-0.0395409	0.0688773	0.0951215	0.321901	0.050744	0.723604	0.743793	0.27877	-0.403578	2	2	0.762548	0.8761	1.15888	-0.911788	0.205202	0.719164	-0.691605	-1.00474	-0.897818	-0.772495	-0.664955	-1.17404	-0.631886	-1.08314	-0.876818	-1.17352	-1.12306
MAFK_extended (30g)	-0.344551	-0.361939	-0.368469	-0.124739	-0.156585	-0.145157	-0.0390954	1.51356	1.34568	0.642624	-0.58602	2	2	0.665211	0.588878	0.894585	-0.953441	0.537999	1.01042	-0.84231	-0.483894	-0.410829	-0.817265	-0.733831	-1.11171	-0.481124	-0.98049	-0.927355	-1.10149	-1.08562
CREB1 (15g)	-0.657686	-0.591737	-0.347709	-0.410553	-0.499237	-0.546938	-0.12665	-0.127475	0.745012	1.17926	-0.34296	2	2	0.698759	0.85337	1.18122	-0.661934	0.337015	0.651133	-0.513061	-0.74913	-0.69034	-0.526214	-0.670592	-0.768892	-0.471641	-0.618957	-0.603495	-0.750955	-0.766312
CTCF (23g)	-0.590458	-0.573936	-0.394913	-0.300833	-0.348744	-0.434944	-0.152519	-0.0130736	0.22561	0.336802	-0.293054	2	2	0.893611	0.821462	1.05889	-0.956484	0.856898	1.00592	-0.980175	0.0716964	0.0984726	-0.996136	-0.955341	-0.935389	-0.0957757	-0.744358	-0.836603	-0.64962	-0.786326
BDP1_extended (455g)	-0.782704	-0.594852	-0.108431	-0.353614	-0.575777	-0.344571	-0.0337956	0.637071	0.254156	0.633339	-0.048824	2	2	0.71713	0.978888	1.30878	-0.972687	0.82122	1.1988	-0.823631	-0.340989	-0.109419	-0.902229	-0.815837	-1.08785	-0.262256	-0.807179	-0.919177	-0.941512	-0.925376
ONECUT2 (16g)	-0.794901	-0.728089	-0.18829	-0.203295	-0.606753	-0.260706	-0.00905219	0.0660256	-0.254012	0.942968	0.785708	2	2	0.393101	1.80085	1.99596	-0.899626	0.83275	1.10649	-0.567743	-0.9308	-0.829136	-0.507188	-0.819379	-1.01082	-0.710358	-0.264102	-0.874516	-0.789231	-0.915507
TFDP2_extended (67g)	-0.434968	-0.199167	0.447682	-0.177589	-0.368457	0.119349	0.255186	0.800457	0.223209	1.71434	0.438561	2	1.60553	0.401328	1.38182	1.57888	-1.0213	0.499791	0.93735	-0.938066	-0.984215	-0.866808	-1.0342	-1.03826	-1.09088	-0.570257	-0.988765	-0.775423	-1.10734	-1.04874
FOXK1_extended (12g)	-0.202604	-0.25647	0.116104	-0.473876	-0.137493	0.163602	0.057887	0.767987	-0.202565	0.520068	0.0691756	2	2	0.584955	0.998969	1.38243	-0.863511	0.513493	0.940442	-0.743943	-0.912212	-0.80309	-0.798297	-0.951744	-1.0514	-0.535952	-0.702084	-0.918521	-0.9556	-0.952784
GTF3C2_extended (13g)	-0.507774	-0.397301	-0.0131948	-0.0154854	0.106627	-0.262534	0.327997	0.363895	0.0741469	1.11859	-0.112642	2	2	0.419092	1.20625	1.3841	-0.930886	0.03214	1.29482	-0.822671	-0.911001	-0.836938	-0.926955	-0.810792	-0.953169	-0.251121	-0.886902	-0.953169	-0.947549	-0.853231
MAFF_extended (76g)	-0.349714	-0.377527	0.10091	-0.324341	-0.408671	-0.0613263	0.13908	0.0597778	-0.286333	-0.191304	0.250843	2	2	1.0801	1.5158	1.69002	-0.825085	0.740623	0.719831	-0.973196	0.0468505	-0.078934	-1.02885	-1.02669	-0.693623	-0.258196	-1.04179	-0.674854	-1.31738	-1.26079
ZNF274 (20g)	-0.391074	-0.346181	-0.0772122	-0.0117578	-0.321707	-0.515464	-0.326771	-0.72393	-0.303669	-0.134953	0.45992	2	2	0.793151	1.31566	1.73682	-0.735807	0.569432	0.279091	-0.878467	-0.162137	-0.0915072	-0.882678	-0.615907	-0.470371	-0.163159	-0.886756	-0.880615	-0.924164	-0.900375
FOXK2_extended (15g)	-0.621468	-0.470499	0.0604161	-0.344281	-0.0170751	-0.388745	-0.0482876	0.679756	0.2988	-0.162091	0.287166	2	2	0.00503056	1.51431	2	-0.849021	0.743205	0.402116	-0.879707	-0.679151	-0.215057	-0.958394	-0.85749	-0.903764	-0.22595	-0.838034	-0.921236	-0.877652	-0.84202
BACH1 (61g)	-0.389563	-0.294323	-0.0515039	-0.0884818	-0.281143	-0.0538515	-0.0420233	-0.0512101	0.227521	-0.141807	0.221462	2	2	0.723821	1.20358	1.67469	-0.593798	0.335536	0.714709	-0.594209	-1.05412	-0.839049	-0.735446	-0.680098	-1.05303	-0.589093	-0.246229	-0.671722	-1.11436	-1.05826
FOXJ3_extended (54g)	-0.387688	-0.394205	-0.33915	-0.186811	-0.210949	-0.203148	-0.22149	0.412319	0.406742	0.169731	-0.343029	2	2	0.814781	0.877877	1.31403	-0.912597	0.550483	0.749115	-0.831233	-0.482757	-0.450916	-0.903347	-0.862517	-0.934214	-0.382341	-0.500034	-0.696674	-0.900324	-0.945044
POLR3A_extended (95g)	-0.574713	-0.537216	-0.203316	-0.249539	-0.497191	-0.460355	-0.23089	-0.0163805	-0.279299	-0.134525	0.0344582	2	2	0.74997	1.13186	1.51149	-0.719039	0.617081	0.666915	-0.699375	-0.518142	-0.445203	-0.768876	-0.760237	-0.713765	-0.269355	-0.404267	-0.716957	-0.731088	-0.725324
GABPA (2056g)	-0.874247	-1.13751	-2	-0.336542	-0.616798	0.248949	0.163808	-0.53121	-1.21367	-0.195579	-1.35445	0.365896	0.360998	0.4888	-0.0150301	0.00189979	-1.15847	1.56099	0.578881	-0.0993171	2	2	0.5175	0.713998	-0.223488	0.877135	0.811922	0.3071	-0.524867	-0.734391
YY1 (832g)	-1.75084	-1.60569	-1.27215	-0.934617	-1.49859	-1.45208	-0.562366	-0.974192	-0.898463	-0.89593	-0.112	1.04129	1.16497	0.483836	0.588297	0.850739	0.0150571	1.23361	0.226556	0.162234	1.62263	1.52779	0.426561	0.182645	0.474848	1.02499	-0.810113	0.291511	0.841092	0.608399
HDAC2_extended (2716g)	-1.55723	-1.5308	-1.52096	-0.813093	-1.35405	-1.13142	-0.386797	-1.02086	-1.80038	-1.05238	0.0265756	1.08201	1.24585	0.583642	0.60935	0.837908	-0.116774	1.22807	0.351326	0.0350236	1.54049	1.48529	0.362684	0.299057	0.397915	0.886991	-0.30957	0.772361	0.525672	0.324082
RBBP5_extended (1997g)	-1.44531	-1.41608	-1.42693	-0.79632	-1.26918	-1.09174	-0.454752	-1.31735	-2	-1.44489	0.190832	0.997257	1.20354	0.506483	0.551664	0.74924	0.283798	0.981518	0.179207	0.393852	1.19342	1.1796	0.538809	0.547233	0.653061	0.858564	-0.196864	0.520221	0.80501	0.669711
PBX1 (119g)	-1.34007	-1.34174	-1.17846	-0.779344	-1.23151	-1.19497	-0.506284	-1.62339	-1.23083	-1.24422	-0.722198	1.44869	1.95079	0.656263	0.432863	0.770571	-0.0849116	1.30336	0.323297	0.341953	1.46125	1.25347	0.595233	0.335621	0.0428476	0.718176	0.405634	0.196795	0.220579	0.0205606
KDM5A_extended (3026g)	-1.31263	-1.43682	-1.93946	-0.625182	-1.15289	-0.476185	-0.418238	-0.942931	-1.9799	-1.10658	-0.181946	1.44141	1.84741	0.763115	0.693612	0.868632	-0.319163	1.0337	0.466684	-0.253599	1.2344	1.21312	-0.161878	0.0373341	0.264439	0.801465	0.589299	0.501726	0.363447	0.187614
KLF2_extended (56g)	-0.962392	-1.0817	-1.31498	-0.499795	-0.915945	-0.817603	-0.17251	-0.566003	-1.77871	-0.88427	-1.3365	0.497326	0.975075	0.823902	-0.200356	0.0959516	0.190538	1.30676	0.277207	0.655729	2	1.65369	1.16889	-0.0784101	0.401743	0.949392	-1.12784	-0.233901	0.471621	-0.034254
CEBPB (19g)	-1.33216	-1.23553	-0.729019	-0.56328	-1.26535	-1.60294	-0.531117	0.0300076	-1.49269	-1.2177	-0.231176	1.33675	1.68221	0.901172	0.612363	0.970963	0.135609	1.33168	0.270565	0.351199	1.71365	1.51684	0.56485	0.276403	0.120084	0.684828	-0.773972	-1.00701	-0.127917	-0.389316
TFDP1 (417g)	-1.29794	-1.21983	-0.85001	-0.613485	-1.21912	-1.15221	-0.50803	-1.31242	-1.25726	-0.986185	0.856894	0.0101841	-0.112183	0.278609	0.412987	0.362056	-0.0914234	1.42736	0.25325	-0.333119	2	2	-0.369377	-0.224042	0.437055	1.23589	0.306314	0.277663	0.515761	0.365467
BRF2_extended (230g)	-1.72786	-1.69369	-1.36406	-1.01393	-1.60466	-1.59994	-0.616019	-0.568077	-1.63564	-1.0288	0.39925	0.314947	0.530849	0.29003	0.348199	0.458839	0.542469	0.766046	0.0720618	0.407118	1.37141	1.26188	0.55472	0.881908	1.09846	0.978882	0.203845	0.950129	0.715053	0.706563
BHLHE40_extended (1209g)	-1.83904	-1.72666	-1.42062	-1.05827	-1.67634	-1.62649	-0.562602	-0.553119	-1.41742	-1.16556	0.488309	0.488637	0.541408	0.223053	0.469868	0.626633	0.569114	0.716745	0.172984	0.52852	0.998843	1.00025	0.606328	0.39833	0.880264	0.845087	0.370581	1.25656	0.978428	0.886178
RAD21_extended (3602g)	-1.74366	-1.68308	-1.49319	-1.0213	-1.57922	-1.45064	-0.457747	-0.972074	-1.53929	-1.11787	0.534447	0.263301	0.343	0.216329	0.383163	0.469893	0.590753	0.763072	0.0762526	0.625046	1.1783	1.16859	0.717299	0.615457	0.889382	0.911625	0.395637	1.01166	0.99704	0.907838
SMARCA4_extended (3975g)	-1.86765	-1.74254	-1.32711	-1.13086	-1.68504	-1.5953	-0.493023	-0.818753	-1.26469	-1.03884	0.640774	0.150246	0.206641	0.112048	0.348153	0.437593	0.829747	0.621248	0.0902052	0.783373	0.966615	0.962321	0.820727	0.670815	0.93122	0.860306	0.453485	0.973629	1.08331	1.02136
EZH2_extended (3257g)	-1.79132	-1.72322	-1.44151	-1.07632	-1.6322	-1.535	-0.501364	-0.837689	-1.29803	-1.06811	0.506656	0.116222	0.167723	0.106908	0.301627	0.38834	0.706864	0.66613	0.072341	0.697626	1.11336	1.08667	0.769705	0.619523	0.985136	0.91035	0.54516	0.981764	1.12464	1.03803
NRF1_extended (3101g)	-1.70773	-1.61021	-1.3501	-0.931878	-1.54571	-1.30591	-0.508885	-1.19086	-1.5345	-1.07959	0.475611	0.448755	0.505762	0.293167	0.482037	0.520525	0.278482	0.995638	0.189227	0.250681	1.40392	1.41584	0.315665	0.0932409	0.871288	1.01957	0.158881	0.832017	1.19198	1.02309
THAP1 (160g)	-1.61728	-1.56806	-1.31414	-0.960994	-1.42194	-1.49712	-0.59974	-1.16807	-1.79677	-1.18055	0.791289	0.390575	0.494897	0.196797	0.457885	0.559501	0.649374	0.66362	-0.00516191	0.345091	0.942563	1.04682	0.255324	0.403588	0.967822	0.883538	0.955944	1.03775	1.05671	1.03074
E2F6_extended (1455g)	-1.76753	-1.68552	-1.36312	-1.05342	-1.5951	-1.39281	-0.558271	-0.927795	-1.40855	-1.14715	0.754286	0.409488	0.463094	0.168428	0.543814	0.540293	0.553753	0.655723	0.0393088	0.294007	0.83987	0.845814	0.213968	0.0700508	1.1127	0.883977	0.836365	1.0936	1.32369	1.25702
ETS1 (2287g)	-2	-1.96512	-1.62913	-1.2454	-1.74302	-1.68725	-0.573585	-0.832042	-0.308634	-0.778805	0.279361	0.702852	0.915976	0.292851	0.448021	0.612447	0.379621	0.860091	0.385508	0.479357	0.98959	0.973237	0.553878	0.457096	0.626648	0.774127	0.706187	0.926082	0.757431	0.682359
ELK3 (1760g)	-1.98682	-1.90997	-1.54495	-1.22396	-1.74952	-1.70187	-0.589471	-0.656797	-0.737999	-0.913683	0.289417	0.788204	1.04891	0.303906	0.471498	0.668918	0.431177	0.80647	0.360393	0.515232	0.894911	0.880044	0.591238	0.513855	0.592997	0.726517	0.89599	0.954841	0.673845	0.606685
MAX_extended (2820g)	-1.95496	-1.84408	-1.55395	-1.10753	-1.71308	-1.44968	-0.511335	-0.588656	-1.14436	-0.846289	0.344217	1.16846	1.34865	0.507796	0.706785	0.948831	0.187837	1.02915	0.504036	0.201774	1.03853	1.03686	0.222768	0.285755	0.434492	0.74214	0.340559	0.731856	0.516374	0.417057
E2F4 (946g)	-1.8751	-1.76312	-1.37261	-1.09725	-1.65022	-1.59517	-0.541292	-1.07516	-0.888401	-0.914625	0.176178	0.909097	1.07993	0.40232	0.539266	0.727845	0.171089	1.11365	0.423057	0.250009	1.3243	1.28985	0.269739	0.100289	0.453328	0.887354	0.888302	0.345261	0.797827	0.624255
BCLAF1 (3024g)	-1.695	-1.7174	-1.87156	-0.902963	-1.46392	-0.949935	-0.348299	-1.02079	-1.79507	-1.04278	0.0372051	0.743854	0.876589	0.377964	0.490255	0.590907	0.0727789	1.04199	0.467044	0.264385	1.22731	1.2421	0.426744	0.452626	0.534674	0.882985	0.808309	0.880935	0.767662	0.621385
ETS2 (1154g)	-1.45501	-1.49193	-1.5426	-0.791985	-1.34992	-1.13892	-0.46785	-1.47082	-1.96397	-1.38938	0.384702	0.642028	0.82517	0.36772	0.556816	0.650085	0.27909	0.961245	0.300428	0.279065	1.22219	1.23616	0.250759	0.450342	0.600595	0.852386	1.02274	0.950999	0.631534	0.598334
SRF_extended (872g)	-1.6368	-1.64535	-1.57266	-0.941571	-1.46391	-1.35856	-0.535684	-1.13156	-1.31575	-1.07704	-0.266168	1.25839	1.61156	0.537986	0.505794	0.84368	0.168297	0.920299	0.351351	0.40082	0.857258	0.843269	0.596799	0.616504	0.365321	0.651659	1.43598	0.418815	0.321219	0.240065
JUNB (119g)	-1.61351	-1.64347	-1.5082	-0.968852	-1.5143	-1.54192	-0.541723	-1.21018	-1.21586	-1.30825	-0.141987	0.747657	1.03073	0.312211	0.325392	0.601297	0.62368	0.658764	0.075124	0.88983	0.874304	0.830135	1.21319	1.03169	0.563305	0.665187	1.167	0.754343	0.423704	0.420708
ETV3 (1026g)	-1.41596	-1.5154	-1.94168	-0.746227	-1.26826	-1.06572	-0.425611	-1.66452	-1.3582	-1.29818	-0.434138	0.647441	1.08671	0.383963	0.23582	0.455882	0.10246	0.854317	0.123692	0.5703	1.1004	1.0707	0.831631	0.95113	0.48012	0.803188	0.972517	1.0235	0.774164	0.665942
USF1 (66g)	-1.94497	-1.62342	-0.581017	-1.31809	-1.58708	-1.26555	-0.136301	-0.159283	-0.054903	0.0316108	2	0.666543	0.0817175	0.231753	1.202	1.23235	0.497057	0.845031	0.532763	-0.282517	-0.115814	0.833752	-1.01207	-0.499663	0.341593	0.552211	-1.07163	0.425411	0.696284	0.946086
NFKB2 (21g)	-1.15033	-1.1273	-0.907973	-0.768267	-1.07566	-1.06457	-0.522081	1.24165	-1.0268	-0.14642	-0.0511059	0.0807954	0.136134	-0.118185	0.107248	0.119825	0.243341	-0.197406	-0.107516	0.00820014	-0.174196	-0.286122	0.169277	-0.278375	1.47156	0.20722	0.183805	2	0.398619	0.546138
ELF4 (530g)	-1.75988	-1.79323	-1.63353	-1.07954	-1.61681	-1.63274	-0.553948	0.0637405	-1.33402	-1.03876	0.0494056	0.187928	0.399254	0.218952	0.225368	0.378242	0.607331	0.727404	0.222104	0.832406	1.23371	1.16546	1.06455	1.0305	0.811444	0.860177	0.0135912	0.819549	0.822778	0.708553
ETV5 (1468g)	-1.95538	-1.89452	-1.63499	-1.23201	-1.72861	-1.70455	-0.497381	1.00656	-1.02482	-0.618581	-0.00500231	0.0622677	0.257344	0.0976698	0.0869147	0.222393	0.655015	0.585848	0.301729	0.843831	1.05965	0.968027	1.03361	1.08946	0.678775	0.747289	0.505045	0.868709	0.643479	0.582232
EHF (225g)	-1.75449	-1.72142	-1.71241	-1.08905	-1.52862	-1.36401	-0.459248	0.38145	-1.20497	-0.594192	0.150588	-0.34074	-0.343814	-0.00153425	0.0110085	-0.141417	0.269683	0.579858	0.334997	0.460521	1.22461	1.13237	0.652697	0.794594	0.837318	0.755796	1.35214	1.85929	0.799824	0.659174
SIN3A (1236g)	-1.69783	-1.70516	-1.92119	-1.00131	-1.39322	-1.28065	-0.418077	0.20848	-1.05383	-0.641778	0.33906	-0.46672	-0.474506	-0.000315812	-0.0115723	-0.00119662	0.542645	0.726981	-0.0671348	0.401306	1.45841	1.5561	0.492481	0.62186	0.959624	1.0683	0.158087	1.37417	1.19987	1.02711
KLF3_extended (165g)	-1.61054	-1.53211	-1.29238	-0.99058	-1.32124	-1.31839	-0.239093	0.192195	-0.514873	-0.593333	-0.937149	1.30775	1.70854	0.569606	0.195947	0.606736	0.295582	0.9453	0.700601	1.35753	0.762413	0.730889	1.82444	1.34742	-0.54736	0.308925	-0.359523	-0.659309	-0.453312	-0.484674
ZMIZ1_extended (2468g)	-1.93581	-1.91523	-1.91532	-1.17716	-1.46373	-1.63287	-0.517219	-0.218209	1.64598	-0.202468	-0.502205	0.93809	1.19979	0.462003	0.292679	0.6912	0.038192	1.00365	0.538661	0.389799	1.16033	1.07011	0.696852	0.675616	0.158187	0.607907	0.083255	-0.0240768	-0.00270027	-0.145306
SOX11_extended (13g)	-1.58527	-1.56499	-1.31639	-1.07796	-1.47242	-1.53038	-0.45293	-1.20398	-1.05056	-1.14974	0.0187955	0.0853307	0.192432	0.0399429	0.0708867	0.310127	0.968842	0.35128	-0.160278	1.29076	0.561153	0.47516	1.52547	0.523392	0.9772	0.711488	1.07797	0.922245	1.27639	1.18604
KLF5 (140g)	-1.47402	-1.44302	-1.25203	-1.04331	-1.36658	-1.43841	-0.44336	-0.967483	-0.936661	-0.99805	0.0407002	-0.451486	-0.39797	-0.0886647	-0.123581	-0.0828613	0.918566	0.214883	-0.226492	1.08769	0.715217	0.549561	1.2924	0.385388	1.37907	0.746549	0.941439	1.5497	1.51333	1.39948
ERF_extended (197g)	-1.69762	-1.60935	-1.17147	-1.09666	-1.54155	-1.50208	-0.436728	-0.734044	-1.18682	-1.05859	0.814859	-0.0163778	-0.0939938	-0.0978053	0.402832	0.459778	1.30632	0.291053	-0.0512467	1.03817	0.462061	0.570462	0.909913	0.758197	1.10265	0.796607	-0.438004	0.835729	1.4993	1.48441
ATF4 (370g)	-1.69762	-1.58204	-1.03583	-1.06727	-1.61483	-1.65915	-0.474483	-0.860065	-1.50638	-1.18882	0.81257	0.0762806	0.0966711	0.0208065	0.42662	0.483497	1.06083	0.368722	-0.193361	0.981001	0.503257	0.604358	0.961861	0.62752	0.894276	0.702838	0.610625	1.24369	1.22752	1.17691
MAZ_extended (1981g)	-1.53151	-1.45158	-1.09707	-0.961282	-1.44096	-1.41744	-0.461829	-1.0757	-1.41676	-1.16999	0.804986	-0.467407	-0.502589	-0.0648691	0.166699	0.0908106	0.980423	0.410974	-0.22771	0.856723	0.960067	0.984328	0.878798	0.859998	1.15136	0.908518	0.505418	1.02519	1.37395	1.32844
GTF2F1 (1133g)	-1.53346	-1.45978	-1.16785	-0.953795	-1.4335	-1.41686	-0.493605	-1.13458	-1.38736	-1.2373	0.773751	-0.404729	-0.453491	-0.0150923	0.22031	0.176152	0.92492	0.449278	-0.215884	0.716755	1.04597	1.06215	0.723468	0.793814	1.21022	0.94806	0.642135	1.13357	1.26388	1.22286
ETV4 (1761g)	-1.57607	-1.51799	-1.233	-1.00751	-1.46613	-1.46466	-0.467486	-1.05557	-1.23395	-1.16708	0.55264	-0.356033	-0.317117	-0.0402857	0.109544	0.105102	1.01393	0.349035	-0.207905	0.975486	0.857893	0.813361	1.05383	0.936436	1.12233	0.828155	0.628602	1.34494	1.22571	1.19379
POLR2A (1737g)	-1.61853	-1.51494	-1.06862	-1.03988	-1.52201	-1.51537	-0.485756	-1.10272	-1.29598	-1.16563	0.799965	-0.269614	-0.296371	-0.0532993	0.24973	0.242244	1.06126	0.361296	-0.222891	0.884821	0.769443	0.800464	0.898882	0.91922	1.13664	0.83501	0.496505	1.12239	1.30564	1.28812
MNT_extended (90g)	-0.771499	-0.833938	-0.827381	-0.488958	-0.786603	-1.40471	-0.593481	-1.75888	-2	-1.66718	0.495395	-0.167571	-0.185194	0.146658	0.232527	0.393692	0.927896	0.541254	-0.567265	0.683924	1.24019	1.19087	0.899086	1.48197	1.0272	0.891985	-0.395425	1.07138	0.743624	0.767163
MXD4_extended (349g)	-1.53084	-1.44929	-1.25883	-0.966322	-1.37744	-1.44466	-0.416184	-0.532102	-1.64316	-0.966971	0.694147	-0.408153	-0.464547	0.0471505	0.134272	0.167554	1.06741	0.586185	-0.220633	0.921998	1.38162	1.36061	1.11205	0.994978	0.913527	1.02279	-0.484775	0.800164	1.03079	0.928664
ETV2 (91g)	-1.32776	-1.33881	-1.24717	-0.841892	-1.25944	-1.30776	-0.426064	-0.875667	-1.58828	-1.19515	0.359542	-0.721952	-0.680486	-0.0830402	-0.0900644	-0.131061	0.957524	0.39888	-0.342847	0.928819	1.17353	1.10281	1.06089	1.19698	1.06608	0.895919	0.988197	1.22928	1.07584	1.02316
RELA (585g)	-1.48647	-1.41361	-1.21704	-0.872035	-1.35963	-1.38784	-0.425578	-1.20366	-1.0755	-1.02644	0.533988	-0.705047	-0.789773	-0.112765	0.00129736	-0.0991117	0.739274	0.629138	-0.0875337	0.708353	1.50766	1.40097	0.76272	0.754167	1.15266	1.08022	0.663374	0.949622	1.22731	1.15128
E2F2 (1249g)	-1.37737	-1.33771	-1.08708	-0.867185	-1.32097	-1.33044	-0.433025	-1.10097	-1.35031	-1.10699	0.589216	-0.741643	-0.836955	-0.114299	0.00650314	-0.0783311	0.880303	0.407373	-0.271981	0.791113	1.19749	1.1249	0.876593	0.821243	1.29366	0.986921	0.469179	1.12677	1.43489	1.3491
POLE4 (51g)	-1.44172	-1.35036	-0.928391	-0.837856	-1.38921	-1.46191	-0.613075	-1.24885	-1.4907	-1.31941	0.297551	-0.290086	-0.264365	0.0206466	0.163453	0.119576	0.623968	0.563004	-0.388804	0.553261	1.21454	1.22236	0.656992	0.581848	1.33095	0.970366	0.868693	1.27502	1.33044	1.23206
E2F1 (1633g)	-1.52097	-1.47866	-1.28031	-0.939588	-1.41137	-1.38108	-0.499888	-1.0839	-1.3812	-1.16926	0.489397	-0.346942	-0.328333	0.0107389	0.0971091	0.0583499	0.6168	0.60606	-0.0611353	0.572619	1.30071	1.23191	0.657557	0.502781	1.20393	1.01059	0.637767	1.223	1.38059	1.28271
BRCA1 (719g)	-1.4087	-1.37253	-1.2134	-0.818509	-1.31127	-1.29293	-0.487548	-1.43466	-1.29982	-1.18256	0.519103	-0.423375	-0.431273	-0.00666316	0.153447	0.0488499	0.630039	0.61503	-0.227128	0.541831	1.36153	1.33731	0.554437	0.419526	1.1642	1.04907	0.459407	1.04071	1.57863	1.43725
FOSL2_extended (164g)	-1.4027	-1.40265	-1.26472	-0.870945	-1.34018	-1.48101	-0.540853	-1.15627	-1.69426	-1.34677	0.173154	-0.0352433	-0.0565705	0.193235	0.14987	0.304657	0.615414	0.774125	-0.168872	0.599214	1.55857	1.41692	0.860266	0.50086	1.00803	1.02745	0.609581	1.07144	1.07222	0.82603
SUZ12_extended (2508g)	-1.57579	-1.55594	-1.51731	-0.92206	-1.44778	-1.18071	-0.368883	-1.00103	-1.7353	-1.20467	0.444325	-0.102816	-0.085414	0.104446	0.257784	0.266181	0.766527	0.629915	-0.0633005	0.751338	1.15989	1.18375	0.853191	0.787235	1.08223	0.99444	0.189927	0.942473	1.20985	1.13749
TAF7_extended (2037g)	-1.39681	-1.39165	-1.26905	-0.842658	-1.37052	-1.26783	-0.475713	-1.42459	-1.76709	-1.4495	0.531057	-0.0933005	-0.0531448	0.106957	0.249304	0.306811	0.867445	0.521719	-0.220058	0.750582	1.09697	1.0381	0.835849	0.839915	1.12069	0.922637	0.51825	1.13804	1.11944	1.05814
ZNF35_extended (31g)	-0.976134	-1.16054	-1.57067	-0.716751	-1.05119	-0.99438	-0.516305	-1.10681	-2	-1.24294	0.0391672	0.0725426	0.275272	0.190474	0.0779008	-0.00632484	0.565693	0.367357	-0.135334	0.577107	0.670668	0.457421	0.755744	0.0509951	0.862607	0.530939	2	1.54835	1.23149	1.04619
FOSB_extended (160g)	-1.18397	-1.17499	-1.13043	-0.784617	-1.13148	-1.09227	-0.29265	-0.221139	-1.78614	-0.993139	0.898597	-1.00698	-1.16173	-0.198226	0.0139047	-0.140151	1.01329	0.289133	-0.465434	0.592344	1.18283	1.12769	0.48159	0.422461	1.39052	1.0555	0.000345331	0.947222	1.69946	1.64845
ETV1_extended (1985g)	-1.32785	-1.27148	-1.10305	-0.797542	-1.27857	-1.13127	-0.325469	-0.702105	-1.24863	-1.0555	0.548494	-0.995621	-1.12577	-0.213593	-0.116592	-0.218191	1.16519	0.185174	-0.384871	1.03834	1.00222	0.994551	1.11648	1.1719	1.28826	0.940156	-0.0656557	1.15023	1.40357	1.35718
THAP11 (190g)	-1.20365	-1.14108	-0.868096	-0.762418	-1.15572	-1.1363	-0.394297	-1.14598	-1.23272	-1.0838	1.09233	-1.01753	-1.15262	-0.263311	0.0357002	-0.176543	1.11492	0.0591125	-0.425497	0.763511	0.695292	0.739626	0.673975	0.658633	1.50554	0.874945	0.334429	1.08783	1.78172	1.742
MYBL1 (103g)	-1.31187	-1.25543	-1.01896	-0.876414	-1.23385	-1.26522	-0.390946	-0.983088	-1.21796	-1.01315	0.919421	-1.03446	-1.17379	-0.233701	-0.00028463	-0.252716	0.777446	0.38975	-0.170007	0.69251	1.05202	1.19797	0.669228	0.639932	1.16964	0.957403	0.649007	1.12618	1.62601	1.56534
SP6_extended (15g)	-1.14046	-1.1299	-0.99085	-0.821907	-1.10003	-1.13269	-0.341935	-1.05706	-1.14325	-1.07236	0.385756	-0.980368	-1.07935	-0.283296	-0.190807	-0.293868	1.28072	-0.117571	-0.513597	1.26978	0.506614	0.378137	1.37544	0.99081	1.52684	0.708385	0.774033	1.32598	1.43547	1.43134
SIX4_extended (14g)	-1.24397	-1.17919	-0.792046	-0.895695	-1.11417	-1.20405	-0.417171	-1.25232	-0.103082	-1.03072	0.199204	-0.828587	-0.996184	-0.382114	-0.15184	-0.131549	0.94703	-0.050059	-0.557941	0.687826	0.379539	0.420649	0.678794	0.240116	1.24226	0.674394	1.30226	2	1.5774	1.44714
SOX10_extended (14g)	-1.1531	-1.14298	-0.978873	-0.855095	-1.08663	-1.0838	-0.152764	-0.641716	-0.69681	-0.49477	-0.439893	0.0491599	0.252139	-0.0714912	-0.0117739	-0.0441662	0.606269	-0.270868	-0.134417	1.74194	-0.650954	-0.723152	2	0.0198723	1.03937	0.00404436	-0.549723	1.58334	2	1.2257
SOX8 (11g)	-0.925859	-0.885357	-0.644703	-0.741564	-0.877402	-0.892876	-0.0924718	-0.742167	-0.745429	-0.641576	0.290239	-0.719177	-0.887277	-0.462089	-0.249967	-0.0766832	1.71989	-0.455942	-0.380713	1.63258	-0.506033	-0.442992	1.76304	0.173517	0.1006	0.103979	2	1.13312	0.639214	0.667094
KLF13 (24g)	-0.908868	-0.887548	-0.768483	-0.777861	-0.868461	-0.864724	-0.0720083	-0.882546	-0.77534	-0.7935	-0.245075	-0.705904	-0.799726	-0.411235	-0.336914	-0.32453	1.18367	-0.505668	-0.48516	1.73557	-0.50882	-0.492913	2	0.189762	0.633	0.206224	2	1.08227	1.6674	1.43785
CREB3L1 (21g)	-0.856538	-0.85079	-0.740404	-0.764845	-0.831101	-0.847173	-0.0118226	-0.773442	-0.552717	-0.572984	-0.301754	-0.764501	-0.818362	-0.402643	-0.423395	-0.329572	1.12778	-0.497398	-0.292204	1.80119	-0.549801	-0.58265	2	0.0260664	0.757065	0.000242664	2	1.17975	1.02939	0.777474
MYB_extended (24g)	-1.40229	-1.28288	-0.791863	-0.961315	-1.39143	-1.53126	-0.423891	-0.811093	-1.10744	-0.907192	0.563965	-0.258471	-0.380472	-0.14167	0.148601	0.278406	1.1102	0.0984934	-0.362539	0.90974	0.254941	0.302308	0.953161	0.835723	0.808134	0.334227	1.24301	2	0.435319	0.414268
CREB5 (112g)	-1.40792	-1.38163	-1.21072	-0.983015	-1.2567	-1.29016	-0.246965	-1.02953	0.22693	-0.543583	-0.201063	-0.586418	-0.639631	-0.282131	-0.199838	-0.0807539	1.0212	-0.0561825	-0.0773189	1.53618	0.0800715	-0.0483322	2	1.15998	0.60502	0.24117	1.98866	1.89428	0.349224	0.414614
TEAD2 (179g)	-1.36034	-1.32596	-1.13722	-1.02805	-1.20109	-1.36843	-0.382737	-0.746019	-0.0199938	-0.681725	-0.203464	-0.195019	-0.0057453	-0.184966	-0.226851	-0.0189658	0.85059	0.0708488	-0.161518	1.17127	0.077518	0.051469	1.46086	0.932216	0.253421	0.142269	2	1.7779	0.170644	0.132864
DDIT3 (43g)	-1.29506	-1.18281	-0.587245	-0.840353	-1.14363	-1.1528	0.230603	1.09332	-0.634686	0.316836	-0.098706	1.07467	1.30241	0.246016	0.260304	0.772683	1.30229	-0.242632	0.418053	1.6967	-1.10558	-0.907916	1.8199	1.95835	-0.458188	-0.522522	-0.755305	0.279848	-1.09937	-0.745201
ZBTB7A (42g)	-0.317806	0.0931629	1.48365	-0.991511	-0.304523	0.0908752	0.0817944	-0.416418	-0.835723	0.170427	0.873565	-0.645528	-1.11488	-0.108608	-0.0226024	0.467728	1.80076	-0.465676	-0.216407	2	-1.16582	-1.22922	2	1.41825	0.587485	-0.596217	-0.444108	-0.545582	-1.10833	-1.03539
HES1 (16g)	-0.739738	-0.655686	-0.299899	-0.572164	-0.540487	-0.738025	0.251119	0.831972	0.20236	0.212646	0.139668	-0.479729	-0.616199	-0.1956	-0.0238379	0.0296446	1.73133	-0.637593	-0.314127	2	-0.824603	-0.769202	2	2	-0.691285	-0.48106	-0.324893	-0.341811	-0.820956	-0.717827
MAFG_extended (33g)	-0.94027	-0.935344	-0.428111	-0.720885	-0.892913	-0.539842	0.352677	-0.430759	-0.0901623	-0.354621	1.1876	-0.267133	-0.46928	-0.456997	0.0598686	0.715711	2	-0.455008	-0.507265	1.98052	-1.0111	-0.688347	1.5277	2	-0.20245	-0.403975	-0.134027	-0.060489	-0.689857	-0.296951
TBL1XR1_extended (14g)	-0.470688	-0.385179	-0.758522	-0.257143	-0.156679	-0.512434	0.362248	0.509752	2	1.08386	-1.82216	-0.358082	-0.241291	-0.193029	-0.888908	-0.789456	-0.4497	0.010721	0.401267	1.43596	-0.0303503	-0.19813	2	0.312358	-0.873967	-0.51042	1.24657	0.478868	-1.09042	-1.04179
PURA (15g)	-0.662809	-0.561865	-0.453154	-0.571255	-0.538821	-0.342294	0.0642572	-0.820919	2	-0.0383433	-0.359728	-0.49146	-0.550083	-0.392853	-0.416478	-0.154058	1.5575	-0.681008	-0.165746	1.80257	-0.835072	-0.870266	2	-0.487403	-0.591695	-0.517201	1.43083	2	-0.495716	-0.471134
ATF1 (17g)	-0.855448	-0.823839	-0.535163	-0.875501	-0.667945	-0.8275	0.292977	-0.376092	0.538329	0.6072	-0.230494	-0.155861	-0.347109	-0.350666	-0.143327	0.44586	2	-0.409777	-0.119807	2	-0.91428	-0.811974	2	-0.150832	-0.47256	-0.381392	-0.260009	1.39019	-0.502684	-0.528548
CEBPD_extended (44g)	-0.329706	-0.382567	-0.328611	-0.190328	-0.495505	-0.983704	-0.246322	-1.08301	-1.52424	-0.904646	-0.123315	-0.925402	-0.871344	-0.0150428	-0.328442	-0.192791	1.39079	0.275388	-0.679506	1.45257	1.19331	1.10177	1.68669	2	0.730346	0.720829	-1.46009	-0.114126	-0.15115	-0.0412754
XBP1_extended (120g)	-0.605411	-0.529227	0.0365049	-0.461449	-0.756246	-1.1139	-0.267593	-0.830513	-1.122	-0.826895	0.670804	-1.14912	-1.37089	-0.315629	-0.196439	-0.0816572	1.86348	-0.321696	-0.828464	1.35134	0.393824	0.233583	1.34008	2	1.69006	0.676808	-1.3897	-0.0871473	0.800874	0.994153
CTNNB1_extended (11g)	-0.528459	-0.477975	0.0678831	-0.487558	-0.686278	-1.33334	-0.248019	-0.559479	-1.18526	-0.732744	0.436882	-0.811367	-0.958443	-0.19137	-0.127372	-0.00453538	1.76495	-0.347172	-0.669232	1.67881	0.0431061	0.0134994	2	2	0.90568	0.471222	-1.52398	-0.291923	0.480375	0.574818
FOXA1 (15g)	-0.527659	-0.498974	-0.296004	-0.405951	-0.532503	-0.683761	-0.0679509	-0.808125	-0.828109	-0.819744	0.138248	-0.72688	-0.773085	-0.307423	-0.374013	-0.152981	1.75316	-0.338815	-0.400396	1.76388	0.0124293	-0.0215538	1.92802	2	-0.0744891	-0.00272187	-0.739016	1.5243	-0.587499	-0.392521
NFE2L2_extended (37g)	-1.15323	-1.05101	-0.620617	-0.946558	-1.18787	-1.32199	-0.265145	-0.885878	-1.14712	-1.09551	0.983614	-0.904718	-1.06004	-0.26912	-0.11079	-0.0888185	1.71204	-0.349402	-0.283045	1.50276	0.162475	0.0698654	1.50868	1.69498	1.17613	0.433121	0.369774	1.41841	0.839114	0.869886
NFE2L1_extended (147g)	-0.963959	-0.90884	-0.571664	-0.784981	-1.00315	-1.26656	-0.213975	-0.952487	-1.21459	-1.07322	0.508279	-0.71212	-0.773046	-0.315701	-0.102364	-0.0106486	1.92905	-0.377952	-0.601109	1.83639	-0.123375	-0.172161	1.99933	1.25838	1.1718	0.439763	-0.306878	0.830478	1.22173	1.25358
ZNF319_extended (208g)	-1.21051	-1.31267	-1.33462	-0.877258	-1.0876	-0.769502	-0.0242608	-0.791272	-1.65054	-1.06016	0.38557	0.232806	0.3293	0.0528305	0.162805	0.323372	1.60675	0.184066	0.180722	1.81423	0.0692502	0.269381	1.94735	2	-0.149798	0.2812	-0.939685	0.583714	0.18863	0.291378
ATF3 (217g)	-1.378	-1.32041	-0.99461	-0.929528	-1.33426	-1.46878	-0.199917	-0.677973	-1.11686	-0.793765	0.470841	-0.47274	-0.512061	-0.106363	0.0734031	0.241656	1.56707	-0.0146638	-0.327626	1.55321	0.274286	0.337825	1.79694	2	0.819797	0.418551	-0.145589	1.38002	0.2521	0.361016
NFYA (89g)	-1.30505	-1.26916	-1.15202	-0.909155	-1.3409	-1.22596	-0.327729	-0.934816	-1.5049	-1.01486	0.372399	-0.00837877	0.25848	0.108684	0.137629	0.327122	1.4619	-0.0219286	-0.294219	1.26584	0.423759	0.0677465	1.42545	1.9742	1.14008	0.645539	-1.04443	1.38487	0.574181	0.785607
